# Supplementary material for: Bacteroides fragilis Toxin Induces Intestinal Epithelial Cell Secretion of Interleukin-8 by the E-Cadherin/β-Catenin/NF-κB Dependent Pathway
Source: Biomedicines. 2022 Mar 31;10(4):827. doi: 10.3390/biomedicines10040827 (PMC9032310; doi:10.3390/biomedicines10040827)
Supplement: Supplementary file 1 [file biomedicines-10-00827-s001.zip]

Archive with 1 entries (1 files):
- biomedicines-1647548-supplementary.pdf
